# Supplementary material for: Trypsin is a coordinate regulator of N and P nutrients in marine phytoplankton
Source: Nat Commun. 2022 Jul 12;13:4022. doi: 10.1038/s41467-022-31802-6 (PMC9276738; doi:10.1038/s41467-022-31802-6)
Supplement: Supplementary file 4 — Source data [file 41467_2022_31802_MOESM4_ESM.xlsx]

## Sheet: Figure 1
Fig. 1a							Fig. 1b				Fig. 1c
	Station	Latitude	Longitude	Trypsin abundance			Phylum	Number of trypsin hits					Trypsin abundance										Nutrient parameters
	TARA_004	36.5533	-6.5669	0.014461			Bacillariophyta	4286				Station ID	Baci1	Baci2	Dino1	Dino2	Chlo1	Chlo2	Cryp1	Cryp2	Hapt1	Hapt2	NO3	Fe_5m	NH4_5m	NO2_5m	NO3_5m	NO2	PO4	NO3_NO2	Si
	TARA_007	37.051	1.9378	0.010364			Dinophyta	1461				30	4.7564e-06	3.71544e-08	0.000274099	8.01238e-06	1.67141e-06	6.13727e-07	2.23333e-08	1e-13	2.11255e-06	2.33261e-06	0.188705	0.00138816	0.00327023	0.0348861	0.0541557	0.00125	0.00025	0.0455	0.816
	TARA_009	39.1633	5.916	0.00717384			Chlorophyta	1042				36	5.16929e-06	5.41511e-07	1.89605e-05	3.64644e-06	8.34912e-07	1.73288e-06	1.22978e-07	1e-13	2.29277e-06	6.70749e-07	1.54529	0.00138774	0.028902	0.00623558	0.00267475	0.0455	0.3575	0.1415	1.143
	TARA_011	41.6686	2.7996	0.00423286			Haptophyta	725				38	4.41619e-06	1.93546e-07	0.000100663	5.50027e-06	2.36056e-07	1.03071e-06	2.7109e-08	1e-13	2.44757e-06	3.50531e-07	0.632675	0.00138773	0.0300326	0.00427777	0.00113879	0.107	0.337	0.4195	1.278
	TARA_018	35.7528	14.2765	0.0106069			Ochrophyta	433				46	8.87712e-06	1.58535e-06	1.19382e-05	2.97462e-06	4.7407e-07	1.67247e-06	4.52262e-08	1e-13	1.97026e-06	2.48982e-06	0.436989	0.00127992	0.0164385	0.00912013	0.00839148	0.0045	0.102	0.047	1.947
	TARA_020	34.4064	15.043	0.00400365			Cryptophyta	394				66	0.000123417	9.52281e-06	0.00035464	1.00391e-05	3.2304e-06	9.85452e-07	1.83985e-07	2.09845e-07	2.40907e-06	5.8704e-07	2.42629	0.000312	0.0193861	0.184693	1.54572	0.3025	0.343	3.34	2.7435
	TARA_022	39.8386	17.4155	0.0153167			Rhodophyta	188				68	5.05291e-05	6.04135e-06	0.000536999	2.61008e-05	1.5296e-06	2.9663e-06	1e-13	1e-13	7.04082e-06	1.55077e-06	1.10387	0.00036828	0.015808	0.0605974	0.129486	0.201	0.1455	0.939	1.9865
	TARA_023	42.1916	17.7175	0.017307			Glaucocystophyta	17				70	5.85872e-05	4.8468e-06	0.000552694	2.17605e-05	3.41725e-06	2.34167e-06	1e-13	1e-13	1.55266e-05	2.57703e-06	1.76308	0.00078782	0.0152831	0.0313088	0.0290394	0.0465	0.309	0.8015	1.1485
	TARA_025	39.3888	19.3905	0.0165719								72	2.05645e-05	2.12516e-06	0.000139004	3.53331e-06	1.12168e-06	7.59932e-07	1e-13	1e-13	2.38407e-06	7.86189e-07	0.416799	0.00126217	0.0112926	0.0182349	0.03649	0.003	0.104	0.018	0.868
	TARA_026	38.4761	20.1705	0.00120783								81	1.00551e-05	1.25059e-06	1.52828e-05	3.88802e-06	1.97523e-06	1.50109e-07	1e-13	1e-13	2.48505e-07	2.23386e-07	2.43963	0.00105589	0.15409	0.0274974	1.22448	0.115	0.429	3.081	1.173
	TARA_030	33.9179	32.898	0.0200763								82	0.000192194	1.69115e-05	0.000149754	9.09136e-06	4.92201e-07	2.85837e-07	3.6621e-07	1e-13	4.53785e-05	7.48884e-06	18.4342	0.00029078	0.125833	0.274189	6.38723	0.146	1.302	18.005	1.945
	TARA_036	20.8183	63.5047	0.0186433								83	0.000119312	7.32777e-06	8.64231e-06	8.39257e-07	9.89899e-07	1.03657e-07	2.91199e-07	1e-13	2.47945e-06	4.48751e-07	13.5925	3.2938e-05	0.2578	0.812756	11.7047	0.198	1.176	10.86	0.936
	TARA_038	19.0393	64.4913	0.0200083								84	0.000328948	0.000122362	0.000315286	6.6127e-06	2.10956e-07	1.02675e-07	1.93474e-07	1e-13	2.49456e-06	6.4638e-06	24.9032	8.826e-06	0.0968938	0.217055	19.8923	0.266	1.723	25.3	16.55
	TARA_039	18.5918	66.622	0.0386508								85	0.000233683	2.19334e-05	0.0002845	2.13821e-06	0	0	5.55251e-08	1e-13	7.0343e-06	2.05686e-05	29.7338	0.00045146	0.00768606	0.0427742	26.6249	0.1055	2.1055	28.64	80.55
	TARA_040	17.5294	67.9576	0.0113137								100	8.68859e-05	1.33154e-05	0.00021653	1.34163e-05	1.52238e-06	3.89995e-06	5.23971e-08	3.34636e-08	4.48534e-06	4.6772e-06	5.0053	3.277e-06	0.0184248	0.128016	9.24222	0.137	0.67725	6.1625	1.15025
	TARA_041	14.6059	69.9776	0.0167749								102	0.000214953	2.30874e-05	0.00024625	1.72085e-05	3.64044e-06	1.22136e-05	1e-13	9.14393e-08	3.64389e-06	4.77884e-06	13.0107	4.398e-06	0.0343006	0.57316	7.14099	0.3285	1.02575	12.8225	5.04425
	TARA_046	-0.6625	73.161	0.00456915								109	3.59653e-05	4.20405e-06	0.000347573	1.316e-05	2.25364e-06	4.70942e-06	1.69991e-08	5.33693e-08	2.8246e-06	3.52057e-06	1.6736	4.994e-06	0.0386575	0.411642	3.42335	0.0455	0.2865	0.8935	1.7085
	TARA_047	-2.0465	72.1568	0.00762788								110	6.90804e-05	1.28287e-05	0.0001334	7.19261e-06	2.91989e-06	3.34642e-06	1e-13	1e-13	2.22312e-06	1.78752e-06	8.07408	5.493e-06	0.042527	0.64536	6.02955	0.31925	0.77275	8.287	3.8635
	TARA_048	-9.3921	66.4228	0.00495722								111	2.97444e-05	3.0439e-06	4.92895e-05	3.07374e-06	3.19858e-06	8.42233e-07	1e-13	1e-13	6.28163e-07	1e-13	3.15	3.007e-06	0.0130756	0.0434915	7.84367	0.0415	0.5	2.676	1.0325
	TARA_051	-21.4593	54.3041	0.0151526								122	0.000113009	1.81522e-05	7.29126e-05	8.56798e-06	9.48742e-06	7.15077e-06	1e-13	1.07308e-07	7.13738e-06	3.75368e-06	5.66037	2.316e-06	0.0301116	0.0875585	6.20715	0.11925	0.56795	5.456	2.1905
	TARA_052	-16.9616	53.9541	0.0174116								123	0.000212321	6.44837e-05	0.000868274	2.64633e-05	4.74223e-06	3.88911e-06	1.25012e-08	2.25776e-07	6.35754e-06	6.0126e-06	4.80513	2.277e-06	0.0250831	0.0547781	6.23176	0.14425	0.53495	4.9015	2.2205
	TARA_064	-29.5019	37.9889	0.016193								124	3.41621e-05	8.46348e-06	1.53872e-05	5.37174e-06	2.20487e-06	2.34685e-06	1e-13	1e-13	4.00628e-06	4.1967e-06	5.50248	2.459e-06	0.0231886	0.0525778	6.23208	0.1665	0.63025	6.2015	2.53325
	TARA_065	-35.1728	26.2868	0.0244827								125	6.55453e-05	8.48892e-06	0.000296248	1.84378e-05	2.43614e-06	5.23179e-06	5.24303e-08	3.13234e-08	3.7527e-06	3.32917e-06	5.46012	2.359e-06	0.0174856	0.0243335	6.14682	0.1945	0.55725	3.7335	1.80475
	TARA_066	-34.9363	17.9366	0.0284316								128	0.000105675	2.44763e-05	0.0001005	3.66248e-06	8.7457e-06	5.74419e-06	1.02912e-07	1e-13	5.28935e-06	2.23055e-06	2.96409	3.345e-06	0.0324202	0.0788008	3.82748	0.2715	0.53975	5.0815	2.668
	TARA_067	-32.12	17.6987	0.00540913								137	2.71264e-05	2.66538e-06	0.000376147	1.05547e-05	2.93941e-06	4.47758e-06	1e-13	2.23612e-08	3.41173e-06	1.21266e-06	3.74079	4.212e-06	0.0162002	0.023765	3.00637	0.067	0.456	2.444	2.538
	TARA_068	-31.0536	4.6742	0.0164726								138	2.00636e-05	8.96952e-07	0.000596397	1.23256e-05	1.03418e-06	1.34738e-06	6.22526e-08	1.01035e-07	2.8815e-06	3.20478e-06	0.803918	4.689e-06	0.0131725	0.0204162	2.89127	0.003	0.1575	0.002	1.1855
	TARA_070	-20.3943	-3.2085	0.0130305								139	2.52139e-05	2.89189e-06	0.000176599	8.78917e-06	1.31001e-06	3.15135e-06	1e-13	1e-13	4.19974e-06	2.18135e-06	2.96929	4.504e-06	0.0163443	0.0415435	3.95397	0.0995	0.55525	4.49825	3.454
	TARA_072	-8.7296	-17.9604	0.0192842								143	2.89766e-05	3.11867e-06	0.000172961	6.34962e-06	1.66925e-06	7.61409e-07	3.5552e-08	1e-13	3.82658e-06	8.53373e-07	0.492301	0.00124197	0.00638308	0.0187819	0.0890095	0.018	0.0065	0.061	1.256
	TARA_076	-20.9354	-35.1803	0.0179747								145	0.000150658	9.26734e-06	0.000575673	1.11785e-05	5.32325e-06	1.42825e-06	1.80034e-08	5.43738e-08	7.04909e-06	5.79155e-07	5.01314	0.0008946	0.0131308	0.114781	2.42272	0.093	0.33275	3.7925	2.41425
	TARA_078	-30.1367	-43.2899	0.0132375								147	2.00809e-05	2.63746e-06	0.0001319	6.0098e-06	4.23043e-06	8.34488e-06	3.42248e-08	2.65127e-08	3.51038e-06	8.04513e-07	0.676878	0.00107623	0.00632772	0.0597867	0.754705	0.218	0.001	0.4035	0.797
	TARA_080	-40.6154	-51.9351	0.0179561								148	2.6538e-05	4.72797e-06	0.000570797	1.65055e-05	4.32907e-06	2.19638e-05	2.23756e-08	1e-13	4.86042e-06	1.92788e-06	1.00992	0.00104127	0.00639683	0.0266433	0.215206	0.093	0.0015	0.1505	0.728
	TARA_081	-44.5455	-52.3242	0.00864618								150	2.49011e-05	2.91507e-06	0.000313833	1.67067e-05	6.15139e-06	1.84124e-06	1e-13	1e-13	1.21235e-05	1.8129e-06	0.120853	0.00110078	0.013436	0.0238127	0.0964772	0.0355	0.0055	0.1695	0.8358
	TARA_082	-47.1863	-58.2902	0.0212077								152	3.02952e-05	2.83209e-06	0.000212894	2.98507e-05	3.15248e-06	3.54754e-06	1e-13	1e-13	1.17167e-05	1.08389e-06	3.20922	0.00099476	0.0225599	0.0529232	0.325422	0.3105	0.1595	2.159	1.236
	TARA_083	-54.3739	-65.1342	0.0063585
	TARA_084	-60.2287	-60.6476	0.0068914
	TARA_085	-62.14	-49.3273	0.00917375
	TARA_092	-33.6895	-71.998	0.0085691
	TARA_093	-33.9116	-73.0537	0.046105
	TARA_098	-25.826	-111.729	0.0219384
	TARA_100	-13.0023	-95.9759	0.0236601
	TARA_102	-5.2529	-85.1545	0.025423
	TARA_109	1.9928	-84.5766	0.0258881
	TARA_110	-2.0133	-84.589	0.0152823
	TARA_111	-16.9601	-100.633	0.0205582
	TARA_122	-8.9971	-139.196	0.00451288
	TARA_123	-8.9068	-140.283	0.00849875
	TARA_124	-9.1504	-140.522	0.00922391
	TARA_125	-8.9111	-142.557	0.0100503
	TARA_128	0.0003	-153.676	0.0114144
	TARA_131	22.7598	-157.957	0.0158548
	TARA_132	31.5024	-159.039	0.0215529
	TARA_135	33.0339	-121.878	0.0216118
	TARA_136	17.0854	-118.891	0.0119738
	TARA_137	14.2035	-116.626	0.024487
	TARA_138	6.3559	-103.06	0.0141246
	TARA_139	6.4998	-94.9527	0.00909328
	TARA_142	25.5264	-88.394	0.0251706
	TARA_143	29.7186	-79.6636	0.0225822
	TARA_144	36.3698	-72.9669	0.0120906
	TARA_145	39.2305	-70.0377	0.0095065
	TARA_146	34.7631	-71.2422	0.00867369
	TARA_147	33.061	-66.5435	0.0105942
	TARA_148	31.6948	-64.2489	0.00918502
	TARA_149	34.0533	-49.8355	0.01088
	TARA_150	35.8427	-37.1526	0.0271364
	TARA_151	36.1715	-29.023	0.0230451
	TARA_152	43.7899	-16.9692	0.0294723
	TARA_153	44.0722	-16.4987	0.028782

## Sheet: Figure 2
Fig.2a
		HNHP			LNHP			HNLP
	Time	Replicate 1	Replicate 2	Replicate 3	Replicate 1	Replicate 2	Replicate 3	Replicate 1	Replicate 2	Replicate 3
	Day 3	9.48826	11.5108	10.7871	5.58308	9.31178	7.9772	18.4447	15.9773	20.7496
	Day 5	69.4751	58.1369	43.8938	74.7661	60.3438	61.0781	435.372	436.137	385.904
	Day 7	12.7681	14.1521	16.9145	6.7768	3.17346	8.07823	231.733	189.447	145.482
	Day 9	43.964	44.4869	49.4864	23.394	27.27	17.3546	76.5036	50.5059	97.1773
Fig.2b
		NH4+		NO2-		NO3-
	Time	Replicate 1	Replicate 2	Replicate 1	Replicate 2	Replicate 1	Replicate 2
	15 m	381.25	236.76	295.05	326.66	239.5	260.18
	45 m	347.42	316.48	371.85	326.42	325.96	279.12
	18 h	443.54	448.44	449.34	445.07	439.59	417.93
Fig.2c
	Time	Replicate 1	Replicate 2	Replicate 3
	0 h	10.3518	8.82912	10.1637
	4 h	5.44366	5.50064	5.34938

## Sheet: Figure 3
Figure. 3a
	Anti-eGFP					Anti-GAPDH

## Sheet: Figure 4
Fig. 4c
		KO1 vs KOC			KO2 vs KOC			KO3 vs KOC			OE vs OEC
		Replicate 1	Replicate 2	Replicate 3	Replicate 1	Replicate 2	Replicate 3	Replicate 1	Replicate 2	Replicate 3	Replicate 1	Replicate 2	Replicate 3
	LNLP	-0.909234	-1.38867	-1.82238	-10.165	-10.4317	-10.7101	-11.7551	-11.9667	-11.4967	1.46819	1.60415	1.75699
	HNHP	-2.27116	-2.09828	-2.67618	-10.466	-10.9827	-11.0876	-10.3809	-11.1776	-10.4876	2.66451	2.56784	2.74531
Fig. 4d		KOC			KO1			KO2			KO3
		Replicate 1	Replicate 2	Replicate 3	Replicate 1	Replicate 2	Replicate 3	Replicate 1	Replicate 2	Replicate 3	Replicate 1	Replicate 2	Replicate 3
	LNLP	13.7226	13.0828	13.0499	2.07389	2.07381	1.75642	0.0115715	0.00961841	0.00793072	0.00384358	0.00331908	0.00459729
	HNHP	5.62026	4.26491	4.36141	0.983789	1.10903	0.742982	0.00335756	0.00234667	0.0021822	0.00356142	0.00305023	0.0033076
Fig. 4e
	HNHP	KOC			KO1			KO2			KO3
		Replicate 1	Replicate 2	Replicate 3	Replicate 1	Replicate 2	Replicate 3	Replicate 1	Replicate 2	Replicate 3	Replicate 1	Replicate 2	Replicate 3
	day 1	0.437833	0.487833	0.551333	0.5375	0.49705	0.51525	0.519838	0.547345	0.536373	0.490688	0.472493	0.4963
	day 2	0.70125	0.744667	0.754	1.04375	1.05275	1.05775	0.947475	1.00937	1.05198	0.987188	0.899088	0.994838
	day 3	1.4025	1.48933	1.508	2.1055	2.0875	2.1155	1.87787	1.9495	1.90395	1.97437	1.78967	1.8175
	day 4	2.9315	3.5184	3.5304	3.5802	3.4018	3.706	3.06162	3.02218	3.1354	3.04317	2.89153	3.0501
	day 5	4.6555	4.8735	4.954	4.92775	4.6315	4.86075	4.16835	4.43497	4.57468	4.18859	3.93677	4.13164
	day 6	5.17575	5.59125	5.4045	5.2185	5.04525	5.1765	4.54073	4.6665	4.65885	4.43572	4.38846	4.40003
	day 7	5.769	5.925	5.8125	5.455	5.10425	5.2575	4.69383	4.9095	4.73175	4.43861	4.3675	4.48875
	day 8	5.84775	5.9055	6.53625	5.51425	5.3655	5.442	4.798	4.97825	4.8295	4.8113	4.2257	4.35607
	LNHP	KOC			KO1			KO2			KO3
		Replicate 1	Replicate 2	Replicate 3	Replicate 1	Replicate 2	Replicate 3	Replicate 1	Replicate 2	Replicate 3	Replicate 1	Replicate 2	Replicate 3
	day 1	0.513117	0.485833	0.4915	0.50825	0.517	0.49775	0.498085	0.53606	0.487795	0.513333	0.50247	0.502728
	day 2	0.78025	0.779	0.77825	0.75575	0.75425	0.754	0.72552	0.72408	0.72384	0.681989	0.680635	0.68041
	day 3	1.5605	1.458	1.5565	1.5115	1.508	1.485	1.26966	1.26672	1.19914	1.19348	1.13319	1.19072
	day 4	2.17908	2.08116	2.17512	2.15692	2.16864	2.079	2.19665	2.02117	1.93763	2.06485	1.8999	1.82137
	day 5	3.33434	3.21	3.35039	2.79383	2.81002	2.58853	2.3796	2.36473	2.26807	2.21998	2.32483	2.21085
	day 6	3.3426	3.24105	3.26565	2.89305	3.0457	2.68987	2.65582	2.60415	2.5693	2.32115	2.49647	2.2419
	day 7	3.52411	3.03896	3.27712	2.8269	2.9648	2.80935	2.67898	2.65094	2.23809	2.52424	2.35801	2.39389
	day 8	3.4749	3.456	3.51675	2.8391	2.94117	2.77223	2.59757	2.55449	2.5164	2.54172	2.66541	2.39221
	LNLP	KOC			KO1			KO2			KO3
		Replicate 1	Replicate 2	Replicate 3	Replicate 1	Replicate 2	Replicate 3	Replicate 1	Replicate 2	Replicate 3	Replicate 1	Replicate 2	Replicate 3
	day 1	0.48275	0.515	0.484167	0.502	0.49	0.515	0.48192	0.4512	0.4944	0.51204	0.4794	0.5053
	day 2	0.723	0.7735	0.7425	0.75875	0.715333	0.7275	0.78272	0.7476	0.81864	0.83164	0.74325	0.769805
	day 3	1.446	1.547	1.485	0.924534	0.9044	0.9246	0.961735	1.03392	1.04433	1.07039	0.909562	1.05252
	day 4	2.43135	2.50263	2.51951	1.7948	1.6132	1.6602	1.60632	1.56209	1.7877	1.54489	1.30114	1.4636
	day 5	2.63095	2.70835	2.7126	1.92856	1.914	2.15992	1.70029	1.73085	1.81785	1.81213	1.58242	1.82807
	day 6	2.78415	2.80863	2.8161	2.1044	1.99536	2.2824	1.79121	1.74955	1.79545	1.88826	1.64384	1.87924
	day 7	2.8124	2.9466	2.9142	2.31408	2.04484	2.25532	2.01081	1.88244	2.05685	1.88004	1.76432	1.92638
	day 8	2.9796	3.1033	3.07	2.29816	2.19784	2.32488	2.05915	1.94392	2.12029	1.9287	1.74971	1.99024
	HNHP	OEC			OE
		Replicate 1	Replicate 2	Replicate 3	Replicate 1	Replicate 2	Replicate 3
	Day 1	0.462833	0.509583	0.502542	0.5154	0.50615	0.517544
	Day 2	0.722958	0.749333	0.798875	0.74825	0.705525	0.743356
	Day 3	1.54592	1.59867	1.54977	1.3585	1.37899	1.37019
	Day 4	3.195	3.26665	3.244	3.1419	2.91879	3.04543
	Day 5	4.50475	4.7645	4.84087	4.14825	4.09151	4.07991
	Day 6	5.19712	5.29012	5.39787	4.79869	4.42935	4.59979
	Day 7	5.59075	5.612	5.86875	5.20279	4.93166	5.02515
	Day 8	5.97663	5.80987	6.092	5.22337	5.10469	5.20031
	LNHP	OEC			OE
		Replicate 1	Replicate 2	Replicate 3	Replicate 1	Replicate 2	Replicate 3
	Day 1	0.499475	0.488667	0.499875	0.527625	0.522375	0.497918
	Day 2	0.779625	0.778625	0.767	0.755	0.754125	0.73976
	Day 3	1.50925	1.50725	1.534	1.2972	1.29559	1.27772
	Day 4	2.13012	2.1771	2.26602	1.94052	2.00803	1.95391
	Day 5	3.04237	2.87217	2.96946	2.47588	2.57777	2.33592
	Day 6	3.29182	2.97776	3.25335	2.54637	2.73183	2.46668
	Day 7	3.28153	3.04324	3.40062	2.65611	2.66418	2.57871
	Day 8	3.36545	3.17318	3.38638	2.74611	2.62722	2.62557
	HNLP	OEC			OE
		Replicate 1	Replicate 2	Replicate 3	Replicate 1	Replicate 2	Replicate 3
	Day 1	0.503125	0.508833	0.493083	0.486	0.4925	0.49846
	Day 2	0.74825	0.7808	0.728917	0.697042	0.71575	0.717735
	Day 3	1.4965	1.616	1.50783	1.26468	1.23335	1.23692
	Day 4	2.46699	2.51107	2.43972	1.69396	1.75004	1.64753
	Day 5	2.72047	2.77177	2.62082	2.01519	2.23533	2.12138
	Day 6	2.81236	2.80012	2.70732	2.28523	2.34999	2.33987
	Day 7	2.8504	2.9133	2.8025	2.38322	2.45189	2.41884
	Day 8	3.08665	3.0248	2.92615	2.45875	2.48778	2.56275

## Sheet: Figure 5
Fig. 5a
		NRT2d	NRT2b	NIT1	NRT2f	NRT2e	NRT2c	NR	Fd-Nir	NAD(P)H-Nir	GSII	GOGATFd	GOGATb	GOGATa	GDH B	GDH C	GDH A
	KOC_LNHP vs KOC_HNHP	0.769776	0.364351	0.161354	0.124955	0.0532386	-0.0261585	-0.542774	-2.17121	0.323669	-0.060373	-0.328514	-0.324598	-0.234679	1.37355	-0.276802	-0.390064
	KO_LNHP vs KO_HNHP	0.542835	0.195306	-0.526115	-0.0699789	0.0259372	0.231337	-1.01381	-0.865031	-0.325107	-0.0838382	0.0991163	0.188603	0.0941453	1.01887	-0.112833	-0.0679439
	KO_LNHP vs KOC_LNHP	-0.205457	-0.107833	0.671129	0.251436	0.16292	0.688382	0.908004	1.60321	0.60597	0.238043	0.457482	0.436195	0.274894	-0.220184	0.200647	0.478956
	KO_HNHP vs KOC_HNHP	0.0214833	0.0612121	1.3586	0.44637	0.190222	0.430887	1.37904	0.297035	1.25475	0.261509	0.0298522	-0.0770055	-0.0539304	0.134498	0.0366777	0.156836
	KOC_HNLP vs KOC_HNHP	0.662709	-0.349762	-1.70541	-0.479664	-0.29783	-0.266804	-1.6174	-2.16092	-1.05274	-1.95164	-0.904891	-0.89843	-0.671477	1.14937	-0.21076	-0.686087
	KO_HNLP vs KO_HNHP	1.00915	-0.422565	-2.00275	-0.938816	-0.781333	-0.743661	-1.48884	-2.13295	-1.01035	-1.66469	-0.636106	-0.616136	-0.489502	1.04066	-0.186652	-0.923163
	KO_HNLP vs KOC_HNLP	0.367922	-0.0115912	1.06126	-0.0127823	-0.293281	-0.0459709	1.5076	0.325005	1.29714	0.548452	0.298636	0.205289	0.128045	0.0257855	0.0607861	-0.0802397
Fig.5b
	NO3- uptake rate	KOC			KO1			KO2			KO3
		Replicate 1	Replicate 2	Replicate 3	Replicate 1	Replicate 2	Replicate 3	Replicate 1	Replicate 2	Replicate 3	Replicate 1	Replicate 2	Replicate 3
	HNHP	15.0093	14.877	13.5358	17.4346	17.3875	18.0522	19.7377	18.5891	19.1555	18.4714	18.9914	17.9826
	HNLP	7.14135	7.39546	8.11576	6.23845	5.14651	5.80027	5.91831	4.1795	6.0954	5.17628	4.28347	5.33387
	Cellular N content	KOC			KO1			KO2			KO3
		Replicate 1	Replicate 2	Replicate 3	Replicate 1	Replicate 2	Replicate 3	Replicate 1	Replicate 2	Replicate 3	Replicate 1	Replicate 2	Replicate 3
	HNHP	1.4097	1.36842	1.28025	1.83999	1.96585	1.68687	2.14905	2.07701	2.06717	2.15132	2.05006	1.96914
	HNLP	0.978069	0.908213	0.874099	0.752505	0.844782	0.815789	0.634221	0.686459	0.630014	0.716591	0.683437	0.764318
Fig.5c
	NO3- uptake rate	OEC			OE
		Replicate 1	Replicate 2	Replicate 3	Replicate 1	Replicate 2	Replicate 3
	HNHP	13.0444	13.8886	12.0334	11.1592	10.7808	10.6291
	HNLP	7.80609	6.96406	6.93111	9.28075	9.60501	8.23746
	Cellular N content	OEC			OE
		Replicate 1	Replicate 2	Replicate 3	Replicate 1	Replicate 2	Replicate 3
	HNHP	1.66921	1.80677	1.68739	0.868893	0.893072	0.981991
	HNLP	0.881471	0.859216	0.726063	1.05645	1.12253	1.0376

## Sheet: Figure 6
Fig. 6a
		PT3	PT4	PT6	PT1	PT5	PT2	PhoA	PhoD1	PhoD3	PhoAaty	Pase 1	AP_UN	PhoD4	Pase 3	PhoD2	PhoD5	Pase 2	SPX4	SPX5	SPX2	SPX1	SPX3	SPX6
	KOC_HNLP vs KOC_HNHP	3.44386	2.15458	1.39929	1.37747	1.20317	0.785224	1.86243	1.75827	1.70556	1.13092	0.852464	0.646738	0.373815	0.199318	-0.450108	-0.702589	-0.749668	1.51323	0.429086	0.0375958	-0.38431	-0.438682	-1.58981
	KO_HNLP vs KO_HNHP	1.00683	1.595	1.89216	1.19889	0.759884	0.168947	2.40626	1.97705	2.00133	0.845991	0.978286	0.36489	-0.173581	-0.242471	0.015308	-0.896481	0.210245	1.57647	0.411442	0.341001	-0.455326	-0.420556	-0.660223
	KO_HNLP vs KOC_HNLP	-2.38608	-0.287643	-0.256192	-0.0265322	-0.139402	0.0168058	-0.104222	-0.0204084	-0.114864	-0.165568	0.674823	-0.171032	-1.02806	-0.289576	0.251758	-0.191177	1.27313	-0.15063	-0.0485542	0.385799	0.169301	0.0882387	0.149993
	KO_HNHP vs KOC_HNHP	0.0509548	0.271931	-0.749062	0.152044	0.303886	0.633083	-0.648047	-0.239191	-0.410635	0.119359	0.549002	0.110816	-0.480666	0.152213	-0.213658	0.00271552	0.313218	-0.213871	-0.0309095	0.0823937	0.240317	0.0701127	-0.779597
	KOC_LNHP vs KOC_HNHP	-0.550627	0.557734	-1.84903	-0.0850247	-0.101605	-0.0534631	-2.5272	-1.65702	-2.76251	-3.12671	-0.737604	-1.74213	0.104946	-0.504219	-0.181341	0.00331535	0.774937	0.126143	-0.503988	-0.994089	0.0783081	-0.0133846	-1.2948
	KO_LNHP vs KO_HNHP	-0.884466	-0.449081	-1.65114	-1.37708	-0.684927	-1.13826	-2.18996	-1.55595	-3.07052	-4.53526	-0.786349	-2.23571	-0.0580626	-0.946088	0.384293	0.190824	-0.0078511	-0.709553	-0.718295	-1.24043	-0.111097	-0.0872735	0.342091
	KO_LNHP vs KOC_LNHP	-0.282884	-0.734884	-0.55118	-1.14001	-0.279436	-0.451709	-0.310803	-0.138125	-0.718645	-1.28919	0.500257	-0.382761	-0.643675	-0.289656	0.351976	0.190224	-0.469571	-1.04957	-0.245217	-0.163944	0.0509117	-0.0037762	0.857298
Fig. 6b
	Pi uptake rate	KOC			KO1			KO2			KO3
		Replicate 1	Replicate 2	Replicate 3	Replicate 1	Replicate 2	Replicate 3	Replicate 1	Replicate 2	Replicate 3	Replicate 1	Replicate 2	Replicate 3
	HNHP	1.46634	1.45502	1.33138	1.12348	1.07555	1.08618	0.950479	1.00762	1.09825	1.04133	0.974975	0.991941
	LNHP	1.15716	1.04782	1.09751	1.22081	1.2879	1.25015	1.43007	1.27586	1.26398	1.28944	1.3099	1.27734
	Cellular P content	KOC			KO1			KO2			KO3
		Replicate 1	Replicate 2	Replicate 3	Replicate 1	Replicate 2	Replicate 3	Replicate 1	Replicate 2	Replicate 3	Replicate 1	Replicate 2	Replicate 3
	HNHP	28.1775	29.7744	28.1372	22.7111	21.4143	20.7993	19.4796	18.6017	19.5407	18.5937	17.3056	19.6127
	LNHP	18.7821	20.6057	19.9969	21.1207	23.1994	22.9782	22.7596	24.1149	23.3078	24.6408	23.0816	24.3876
Fig. 6c
	Pi uptake rate	OEC			OE
		Replicate 1	Replicate 2	Replicate 3	Replicate 1	Replicate 2	Replicate 3
	HNHP	1.0433	1.07828	1.06598	1.1881	1.18255	1.15168
	LNHP	0.882908	0.932666	0.908751	1.05213	1.08821	1.0541
	Cellular P content	OEC			OE
		Replicate 1	Replicate 2	Replicate 3	Replicate 1	Replicate 2	Replicate 3
	HNHP	19.9866	20.1971	19.8085	22.3949	23.5959	21.1994
	LNHP	16.7062	16.2044	16.2761	19.3291	18.6506	17.7057

## Sheet: Figure 7
Fig. 7a
	NO3- uptake rate	WT
		Replicate 1	Replicate 2	Replicate 3
	HNHP	17.2649	19.9225	18.6843
	HNLP	6.71353	7.71213	6.42677
	Cellular N content	WT
		Replicate 1	Replicate 2	Replicate 3
	HNHP	1.09458	1.00807	1.38405
	HNLP	0.651965	0.713205	0.755711
Fig. 7b
	Pi uptake rate	WT
		Replicate 1	Replicate 2	Replicate 3
	HNHP	1.63594	1.81359	1.81047
	LNHP	1.11739	1.32634	1.18027
	Cellular P content	WT
		Replicate 1	Replicate 2	Replicate 3
	HNHP	1.422	1.407	1.483
	LNHP	0.935	1.067	1.058
Fig. 7c
	Time	N/P-1:1			N/P-4:1			N/P-16:1			N/P-64:1			N/P-256:1
		Replicate 1	Replicate 2	Replicate 3	Replicate 1	Replicate 2	Replicate 3	Replicate 1	Replicate 2	Replicate 3	Replicate 1	Replicate 2	Replicate 3	Replicate 1	Replicate 2	Replicate 3
	0 h	18.0892	21.5765	20.5707	18.0892	21.5765	20.5707	18.0892	21.5765	20.5707	18.0892	21.5765	20.5707	18.0892	21.5765	20.5707
	4 h	11.0342	11.9589	12.3229	2.83185	2.50187	2.94321	14.0905	13.175	10.682	7.44575	6.01801	7.68652	3.21221	3.15073	4.09796
	72 h	28.703	30.7531	20.2457	17.4268	16.6533	15.708	14.0448	12.7235	14.0877	28.2347	16.8746	21.8266	36.1946	38.0634	34.8512
Fig. 7d
		Ratio (N/P)
		Replicate 1	Replicate 2	Replicate 3
	KOC	3.57353	3.28282	3.25003
	KO1	5.78694	6.55721	5.79302
	KO2	7.8802	7.97548	7.55627
	KO3	8.26437	8.46163	7.17154
Fig. 7e
		Ratio (N/P)
		Replicate 1	Replicate 2	Replicate 3
	OEC	5.96545	6.38976	6.08465
	OEC	2.90087	2.70347	3.30869

## Sheet: Supplementary Figure 1
Supplementary Figure 1
	Phylum	Trypsin hits
	Dinophyta	8624
	Bacillariophyta	4332
	Haptophyta	1942
	Chlorophyta	409
	Ochrophyta	289
	Cryptophyta	89
	Rhodophyta	1

## Sheet: Supplementary Figure 2
Supplementary Figure 2
Gene ID	Amino acid sequence of trypsin genes used for phylogenetic relationships analysis.
>PtTryp2 Phaeodactylum tricornutum	MKFLPTALALWLFQEVLANDNISQATEDTTTSRHLRKPKKTKSIQATSVLTVNENPPLSP VIAESRIVGGEDASVGEYPYFVLGNGCGASLIWKDIVLTAAHCGNAFNNRVLVGAYRYWS TNFEAEWINVAQTVRHPNYNGNTEANDFMIVKLSSASSATPVIINMDASNPSINESLTTI GFGATTEGGSGSNILQKVTLNYINPNTCNSQYGGQIQEDIMMCAGVQGGGKDSCQGDSGG PIMDSDGVQVGVTSWGIGCARPNYPGVYSRISGVKDWINGQVCALSSDPPPSCGGGGGGD SGGGGGGGDSGGGGDDTGFTVRVVVKHDDYPEETGWTVFGSDNAVVLSQTEGEFQQDGGT VDKSAFVEEGQYTFKIVDMYGDGICCGFGRGEF…
>GAX17346.1 Fistulifera solaris	MDASVLSMSKDTQKRAVICVILATLAYGAISGLSSARWSSQNSATDSGVSVRDFNSFRRLKSHFIKSATNDPHREYMSRP VGMDKVVSLEEDFKARIVGGLPSPQGAFPFYVHSTGSALCGGTLIHEDIVLTAAHCFDTFTEDVIIGSNDIFGRDGAERI PVEMTLPHPLYSNQTEQNDIMLLKLRSSSNSSLVTLNLNPVEPADDEEVTVLGFGYTAEPETEGAAVSIELQEVNINIID FETCDALLGVPIFADSQICAGNMDGGRDSCAGDSGGPLLSLDGQQYGVVSYGIGCGQPNRPAVYTRLSAFADWIREGICS LSENPPSDCPERPPVDSPVEPETLPTAAPTVVNSTTSSPTLAPLPVIAAPVQRPTPRPLISIPHNELFVVSNGKE…
>OEU08772.1 Fragilariopsis cylindrus	MTMTTTTKTTTTSRYFLPRIFASTPTTITLLLFLITCCRLNTSLVTGANQPNLRIVGGNDADPAEYQFFAAWGSSCGATL IHDDILLTAAHCNPLTTNRVVVGAYTKHQANEPDPVNSVSRTIEQRIIHPDYNVDSWDYDVMLLKLDEPAPSSLPKVTLN NDSSKPAALSTVFPLGLGRLAEEDGDFPDVLQEVNVRVIDSDTCSRSPMYPGWIQDSMICAGVSGGGEDACFGDSGGPLL QRDSGGNITQVGVVSYGTGCARANKPGVYHRVSASYDWIQEQICEFSSSKPDSCPGLKTAVIDEVVIDEVVVDEVVVDEV VSEESIYKTSNNRIYNTSNNRLRGSVTVDASDGRIRSAGRDSIWDSAMGGDP
>QIR83440.1 Portunus trituberculatus	MLRLCILAVSLSLAVAVPYVPLLGAKELPSLPRIVGGEDAMAGEFPYQVSIQKQGLFGRSHICGASVLNEHHVLTAAHCL KGANANSLYVVLGEYDLSKTSGDEQVIIAGELVIHEHYDGTTFTNDVGIIRLVPSITFNDMVKAVELPTQMGLVAVGTEC ITTGWGATVEGGSSSNILQKVTVPVVSDSDCRASYGITDIADHMLCAGVLEGGKDACQGDSGGPFVCAGVQHGITSWGYG CARPDFPGVYTEVAYFVDWINHHSA
>XP_007689198.1 Bipolaris oryzae	MRFQSMIAAALPALVLSAPTPQWDDVPEESIVGGTTAAAGEYPFIVSLQAGGRHICGGTLINGNTVVTAAHCSVSSAIGS VSNTAVRVGSLSSNSGGTVVRVSRIVLHPSYAASTSNNDVAIWKLSSTVTAGGNVGFATLAASGSDPASGSTASVAGWGA TREGGSASTTLLKVSVPIVARNTCIANYGSLTVTTNMVCAGVTAGGRDSCQGDSGGPLVDANKTLIGIVSWGSGCARPNL PGVYSRVGTLRSFIDQNA
>AHI06422.1 Bdellovibrio bacteriovorus	MKMNFLIAGLMMMSAPVFAKSGPVEGKIVGGVEASIGEFPYIVSLQSSSHFCGGSLIKKNWVLTAAHCVRGASVRKVVIG LHDRSNAVNAETIVPKRIIAHPEYNSRTMENDFALIELSEDSSYAPVALNPSEIVLPEDGSEIMTTIAGWGATREGSYSL PNVLQKVSVPLVSTEACNKAYRDSITDSMICAGYESGGKDSCQGDSGGPLVAQDQNNQTYLVGVVSWGQGCARANYYGVY AKVSNAYNWIAETAQ
>XP_037916206.1 Hermetia illucens	MFRFVVLTALLACAAADVVPLLDGRIVGGKATTIQSYPHQISLRYSGSHICGGSLYKANVVVTAAHCVQGTSASVLTVVA GTSSRTSGGTSIKVSQVKVHPSYSSSTMSNDVAVLILASSFTLSSSIQLIALTSSAPAAGSVVTVTGWGTTSEGGSAAST LQVVDVNVVSTATCNSKYGSGSITGTMLCAGVDAGGKDACQGDSGGPLIQSGKLVGIVSWGYGCARAQYPGVYSNVAALK SWIEANS
>HBA59907.1 Elusimicrobia bacterium	MKKVITIAALVLTPWIAVASDEVELNRLTKADVEAAQITAPAVTQPAGNAKIVGGVEAVKGEFPFIVSLQGSYGGHFCGG SLIKKDWVLTAAHCVPGGIKTVVAGLYDQSQVQDVEKFVVDKVISHPDYNKQPQDYDFALVHLKGSSKFAPVALNKAEVS GKVDLVTAGWGYTEENGEIPNVLRKVTVPFVSAEACTAAYPGSITDRMICAGLDTGGKDSCQGDSGGPLLLGTGAQRTLA GVVSWGEGCARPKKYGVYSKVSTVISWINGITK
>KAG7370870.1 Nitzschia inconspicua	MHITNRRSNRSAALISLAALTTNATLPSTWGIPDATPRIVGGVDAPPGEYPFFASWAKSCGASVIHDDILLTAAHCGPIS DDQVVVGAYSRGESHESYPVRSATRRVQKRIPHPDFDSVKWQNDFMLLKLFGPVPDWIPRIQLNTDPTVPADGSDVTAIG MGRLDENGNLGFPTVLQQVNVSVVPYEMCNSDSMYRGFIDDATMICAGDETGERDACFGDSGGPLLQESADGTWTQIGVV SFGVGCARPERPGVYSRVSLAHEWIQESICEHSSTPPSTCSDVRQSNLRSSESPSSTPTQAPTQAPTITPTQAPSRGLRT RDFTKAKKQARESAMARARSLPLPDYIP
>KAF5236262.1 Fusarium austroamericanum	MVKITSLVALAAPLVAAAPNPQNSPQIVGGTSASAGEFPFIVSITNNGGPWCGGTLLNANTVMTASHCVQGRSASAFAIR VGSNSRTSGGVTSRVSSIRMHPSFSGSTLNNDVALLKLSTSIPASGSIAYGRLATSGSDPAAGSSLTVAGWGDTSEGGGV SPVNLLKVTVPVVSRATCRSQYGTSAITDNMFCAGVTGGGKDACQGDSGGPIVDSSKTVVGIVSWGDGCARPNAAGVYAR VGTLRSWIDSNA
>XP_007716292.1 Bipolaris zeicola	MRFQSMITAALPALVLSAPTPQWDDVPEDSIVGGTTAAAGEYPFIVSIQLGGRHNCGGTLINGNTVVTAAHCSVSSAIGG SINNVAVRVGSLSANSGGQVIKVSKIIIHPSYQASTSNNDIAIWKLSSTVTAGGNIGFASLAASGSDPASGSTTSVAGWG ATREGGGANNALLKVSVPIVARSTCVSNYNAVGLTVTTNMVCAGVTAGGRDSCQGDSGGPLVDANKTLIGVVSWGTGCAR PNLPGVYSRVGTLRSFIDQNA
>KAH8378200.1 Drosophila rubida	MTLAWTTLLLPILLATTGCRAMQPPVLQPQLDGRIVGGVEASIEEYPYQISLQRTYHMCGGSLIGEGVVLTAAHCVDSST AFSAKVRIGSTRKESGGVLVPIKRVHRHPKYNPQIIDYDFAVLELQSYNATNVTQAFVQLPEQNDDIADGTLVTISGWGN TQSAVESDVVLRAVIVPKVNQTLCDVAYGGGITERMLCAGLSEGGKDACQGDSGGPLVADGTLWGVVSWGYGCARPEYPG VYSRVASVREWIASVSGI
>CAF3451430.1 Fusarium graminearum	MVKFTSLVALAAPLVAAAPNPQNSPQIVGGTSASAGEFPFIVSITNNGGPWCGGTLLNANTVMTASHCVQGRSASAFAIR VGSNSRTSGGVTSRVSSIRMHPSFSGSTLNNDVALLKLSTSIPAGGSIAYGRLATSGSDPAAGSSLTVAGWGDTSEGGGV SPVNLLKVTVPVVSRATCRSQYGTSAITDNMFCAGVTGGGKDACQGDSGGPIVDSSKTVVGIVSWGDGCARPNAAGVYAR VGTLRSWIDSNA
>QPC80189.1 Fusarium pseudograminearum	MVKITSLFALAAPLVAAAPSPQEKPQIVGGTSASAGEFPFIVSITNNGGPWCGGTLLNANTVMTASHCVQGRSASAFAIR VGSNSRTSGGVTSRVSSIRMHPSFSGSTLNNDVALLKLSTSIPAGGSIAYGRLATSGSDPAAGSSLTVAGWGDTSEGGGV SPVNLLKVTVPVVSRATCRSQYGTSAITDNMFCAGVTGGGKDACQGDSGGPIVDSSKTVVGIVSWGDGCARPNAAGVYAR VGTLRSWIDSNA
>KAF4947933.1 Fusarium sarcochroum	MELKLVFLAALAVPMVSALPQPVPQTVPENGIVGGESATVAEFPFIVSIARNGGAWCGGTLLNANTVLTAAHCSSGVSAS SVQIRAGSTARNSGGVVSGVSSIRIHPSFSGSTLNNDVAIWKLSTSIATSSTISYARLATSGSDPSAGSSVTVAGWGVTV EGGSSSPVSLRKVTVPVVSRATCRAQYGTSAVTTNMFCAGLEQGGKDACQGDSGGPIVDSSRTVIGVVSWGEGCAQPGYS GVYARIGSLRSFIDSNA
>PTD08981.1 Fusarium culmorum	MVKIASLVALAAPLVAAAPSPQNSPQIVGGTSASAGEFPFIVSITNNGGPWCGGTLLNANTVMTASHCVQGRSASAFAIR VGSNSRTSGGVTSRVSSIRMHPSFSGSTLNNDVALLKLSTSIPAGGSIAYGRLATSGSDPAAGSSLTVAGWGDTSEGGGV SPVNLLKVTVPVVSRATCRSQYGTSAITDNMFCAGVTGGGKDACQGDSGGPIVDSSKTVVGIVSWGDGCARPNAAGVYAR VGTLRSWIDSNA
>KAH7175313.1 Dactylonectria macrodidyma	MAFKLSLAAILAMPALSLGSPLPQSTPPSVPAGIVGGTAAQLGDFPYIVSISRNGGRWCGGSLLDANTVLTAAHCSQLSA SSVQVRAGSLKWGSGGKQVRVSSIVSHPNYNSGTTDNDIAIWRLASPIEASDTIGYATLAKDGSDPVADSLLTVAGWGAL TQGGSSPEDLQKVTVPVVSRAECREQYGTNAITDGMFCAGLDEGGKDSCQGDSGGPIVDDATGEVVGIVSWGQGCAQPGF AGVYARVGHFISFITSTIGN
>MBY0452155.1 Bdellovibrionaceae bacterium	MSLKLLAVFATVALSITAQAALTPVQTSMIKPEIVGGTDAVKGEFPFQVSIQKNGTSHFCGGSLIKPNWVLTAAHCVAGW SSNNKVIVGLHDRNDKVGTESFTVLKVVSHPQYDSQKYDYDFALLQLSGDSQFRPIELNATEIALPDDATELPMVWTSGW GAVREGSFGLPRILQKVEVPLVTPKVCNSAAAYNGQVSDRMLCAGLEKGGKDSCQGDSGGPLFVQRASGDPLLVGVVSWG EGCARANKYGVYSKVNNQIDWINQQIQ
>QIR83543.1 Gelasimus borealis	MLRLCLLAVTLSLAHGLPAIPWLWDTKTVPQLPRIVGGVEAAPGEFPFQVSLQKDGLFGMSHTCGGTIIDEHYILTAAHC IKGVNAGSLFVLFGEYDLATDSGSEQLIVATELIMHEHYDGQTYTNDVALLRLLATIIYTDLVQPIDLPEFMELLPAGTM VTTIGWGTTASGGSLSNILRKVDVPIVSDNECRGSYGVTDIADHMICAGYMEGGKDSCQGDSGGPLFVNGTQYGITSWGY GCAEPNYPGVYTEVAYFIDWIAEHMT
>QIR83458.1 Charybdis japonica	PLLGDEKLPSLPKIVGGEDATPGEFPYQVSMQKQGLFGRSHSCGGSILNEHHVLTAAHCLSGSNPTSVYVVLGEHDLGSS SGDEQTIVASELVIHEHYDSNTHTNDLGIIRLVPSITFNEKVGTVTLPAQGELVDAGTECVATGWGASVEGGSVENVLKK VTVPVVSDADCRASYGVTDIGDHMLCAGLPEGGKDSCQGDSGGPLVCGGAQHGITSWGYGCARPDYPGVYTEVAYFVDWI NKHSA
>MBS1972473.1 Bdellovibrionales bacterium	MKIYVSIVAMLFASNLAFAGQLETKIVGGVEASMGEFPFIVSLQDSMGHFCGGSLIRQNWVLTAGHCVADGVGKVVIGLH NLNDTRNAEIIKPKRIIRHPKYNESTTDFDYALIELSQNSRYQPVDLNTADIAVPASGPEIMATVAGWGATKETNQTLPA RLQKVEVPLVPQAVCNKNYGGGITDRMLCAGYAQGGKDSCQGDSGGPLVATADDHKVYLIGVVSWGEGCARANKPGVYSK VSEAVTWINQNAK
>XP_034097284.1 Drosophila albomicans	MTLAWTTLLLSFLLAAAACQAMQPPLRQPRLDGRIVGGVETTIEEYPYQISLQRSYHMCGGSLIGERVVLTAAHCVDSST TFSAKVRIGSTRKETGGVLVPIKRVHRHPKYNSQIIDYDFAVLELEQYNATSITQAFVQLPEQNDDIDDGTLVTISGWGN TQNWEESDVILRAVIVPKVNQTQCNEAYTGSITDRMLCAGLREGGKDACQGDSGGPLVAQGKLWGVVSWGYGCARPEYPG VYSRVASVRDWIASVSGI
>XP_003051405.1 Fusarium vanettenii	MVKFAAILALVAPLVAARPQDRPMIVGGTAASAGDFPFIVSISYNGGPWCGGTLLNANTVMTAAHCTSGRAASAFQVRAG SLNRNSGGVTSAVSSIRIHPSFSGSTLNNDVSILKLSTPISTSSTISYGRLAASGSDPAAGSDATVAGWGATSEGSSSSP VALRKVTIPIVSRTTCRSQYGTSAITTNMFCAGLAEGGKDSCQGDSGGPIVDTSNTVIGIVSWGEGCAQPNFSGVYARVG SLRSYIDGQL
>RDD36299.1 Trichoplax sp.	MWIENLKSDVMKILVVIALFACATAFRLPPAYKQVPRPVAWHMEPRLEDNEDKIVGGQNSAPGEFPFIVSLRKKSGKYTY HFCGGSIISSSTVLTAAHCTVGTQANKVTVIAGEHDIVASDGTEQSVLASKLIEHPSYSSRTLDNDFSIIRLSNSFTYNA NVKAVPLQMQDDIGVSKVTAIGWGALSEGGSSPRILQDVTVTVVSNSDCNAAYSGGITDNMLCAGEPSGGKDSCQGDSGG PLISGSGSSPTLVGVVSWGQGCARPGYPGVYARVSRAHSWIKQEM
>RGP69575.1 Fusarium sporotrichioides	MVKITALFALAAPLVAAAPQVSVPNIVGGTSASSGEFPFIVSITNNGGPWCGGTLINANTVLTASHCVQGRSASAFAIRA GSLSRTSGGVTSRVSSIRMHPSFSGSTLDSDVALLKLSTSIPASGSISYGRLATSGSDPATGAQLTVAGWGATSEGSGSS PTNLLKVTVPVISRATCRSQYGTSSITNNMFCAGYTQGGRDACQGDSGGPIVDSSNTVVGVVSWGEGCARPNYAGVYARV GSLRSWIDSNA
>KAG9405053.1 Aphanomyces cochlioides	MKLFYALSALVASAFADNIEIVGGTEATIGKHLYVTSLRLSSGDTTECGGSLIAPNVVLTAAHCNVEINGAIKYAVIGSH YNGGTQYGETIAVKQQIVHPKYNKNTNAYDFAIFILASNSKVTPVPVSFDTVGANVPTVVRGWGATSEGGSEPNALLELT INTLDNTKCASLLSGYNVDSTMICAGGQAGKDSCQGDSGGPLTIETNGQETLVGVVSWGIGCAEANKPGVYSRISAAKDF IAPYITNTPTVAPTTAPTTAPTTKPTTTGPTTQPTTTKPTPAPTTKQPSVCGSCKYCYYPDGLECLTDFTKSDCNYYAAD YGTVWCGN
>KAH8389573.1 Drosophila sulfurigaster	MTLAWTTLLLPLLLAAAACEAMQPPLRQPRLDGRIVGGVETTIEEYPYQISLQRSYHMCGGSLIGERVVLTAAHCVDSST TFSAKVRIGSTRKETGGVLVPIKRVHRHPKYNSQIIDYDFAVLELEQYNASNITQAFVQLPEQNDDIDDGTLVTISGWGN TQSWEESDVILRAVIVPKVNQTLCNEAYTGSITDRMLCAGLREGGKDACQGDSGGPLVAQGKLWGVVSWGYGCARPEYPG VYSRVASVRDWIASVSGI
>XP_046106460.1 Ilyonectria robusta	MASKLSLAAILAMPALSLGSPLPQVPAGIVGGTEAQLGDFPYIVSIARNGGRWCGGSLLDANTILTAAHCSQLNPSSVQV RAGSLKWSTGGKQVGVSSIVSHPDYNAGTVDNDVAIWRLASPIEASDTIGYATLAKNGSDPVADSLLTVAGWGALTQGGP SSEALQKVTVPVVSRAECREQYGEAAITEGMFCAGLDEGGKDSCQGDSGGPIVDDATGEVVGVVSWGQGCAQPGFAGVYA RVGQFISFITSTASTALANHRSRV
>KAF0722389.1 Aphanomyces euteiches	MKLLLALSALFASAASQHIDVVGGREAAVGRHLYVASLREDAEGGTNCGGSLIAPNVILTAAHCSVEANYALQYAVIGTH YSSGSQDGEVIAISQQIVHPQNDPNTNSYDFAIYILESDSQQTPVQISFDEIGSNVPVVVRGFGTTSEGGSEPEVLQELT INTLSNSRCAQLLSGNTVDDTMVCAGGKAGKDSCQGDSGGPLTIESSGQETLVGVVSWGLGCAEPNKPGVYGRLSAARDF IEPYLSSSRLRAANASKVAFP
>MBL8777404.1 Acidimicrobiales bacterium	MLVAALALLVGLTAPAGAVTGGSPDPAGGGAPEVVGGQAAVAGEFPYQVGLLDRYEPDTYYAQFCGGSLVGRSTVLTAAH CVEDMVAADLDVLVRATRLNNSGVRKPVARIIRHPRYNSNTSAYDFALLKLGSPVTNFSGGRAGLIPVVAPNQAALWSPG RTATVTGWGLTSDGGDASAVLRKVTVPVVSDSACRGSYGSEMISSVMVCAGQAGRDSCQGDSGGPLAVRNGGGWVQIGVV SWGYGCGDPNYPGVYSEVAAVRPWILTNLT
>AEI58565.1 Eupolyphaga sinensis	MRVLALLTLLVACVAGVPAPLSNKPQLDGRIVGGSTTTIQNYPYQVSLQYGGSHICGGSIISANYVLTAAHCIIGSASQH RVRVGSTNSNSGGTIYQVAQTIVHGSYSSRTMDYDVALLRTSTAISGSSSVATIGLESGVVSVGTSAVVTGWGTTSEGGS ASTPLRQVTVPIVRDASCNSAYASYGGITARMICAGYTSGGRDACQGDSGGPLVANGRLVGVVSWGVGCARPNFPGVYAK VSAVRSWIQSNFGV
>NUN05443.1 Bdellovibrio sp.	MKHALVLGLVTLSISAFAKSGQVDSKIVGGSEAAIGEFPFIVSLQSRSHFCGGSLIKKNWVLTAAHCVNGGTVSKIVVGL HDQKSAVNAEVLTPKRIIAHPKYDANTMEHDFALIETKEDSRHTPIALNPGEIEIGSEEIMSTVAGWGSLKEGSFSLPNK LQKVDVPLVKYDVCNKAYKNELHETMICAGYPQGGKDSCQGDSGGPLVANDVNGDRYLVGVVSWGQGCARANYYGVYAKV NSVLEWIDTTTK
>KAH6980655.1 Ilyonectria sp.	MASKLSLAAILAMPALSLGSPLPQVPAGIVGGTEAQLGDFPYIVSIARNGGRWCGGSLLDANTILTAAHCSQLNPSSVQV RAGSLKWSTGGKQVGVSSIVSHPDYNAGTVDNDVAIWRLASPIEASDTIGYATLAKNGSDPVADSLLTVAGWGALTQGGP SSEALQKVTVPVVSRAECREQYGEAAITEGMFCAGLDEGGKDSCQGDSGGPIVDDATGEVVGVVSWGQGCAQPGFAGVYA RVGQFISFITSTASTAVANNRSIG
>XP_037545122.1 Nematolebias whitei	MKIELFTCGVLLLALKAPGSDAQLSVCGTAPLNTKKENRIVGGQQAAAGAWPWQASLQIRGALCGGSLINNQWVLSAAHC FSSTSTSNVQIYLGRLNLQSTNTNQVVLSASQIIVHPSYNSNTNNNDLALVKLSSTVTFTDYIRPVCLAADGSVFPGGLD SWVTGFGTTSSGGTVSNTLQEVDVPIVTNSDCNNSYGSITSNMLCAGLTQGGKDSCQGDSGGPLVCINGTTWVQAGVVSF GNGCAQAKYPGVYARVSQYQAWISSQVTGDQPGFVNFQNSSNTTVTTGTTGTNGAAHVISLSVPLLLSIPPVVFTMFVLS
>KAF4945269.1 hypothetical protein FGADI_12089 [Fusarium gaditjirri]	MVKFASVVALVAPLAAAAPQEIPNIVGGTSASAGEFPFIVSISRNGGPWCGGSLLNANTVLTAAHCVSGYAQSGFQIRAG SLSRTSGGVTSSLSSVRVHPSYSGNNNDLAILKLSTSISAGGNIGYARLAAAGSDPVAGSSATVAGWGATSEGGSSTPVN LLKVTVPIVSRATCRSQYGTSAITNQMFCAGVSSGGKDSCQGDSGGPIVDSSNTLIGAVSWGNGCARPNYAGVYASVGAL RSFIDTYA
>KAF2896658.1 Ignelater luminosus	MLRYITFLAVIASAFAGLPPRVPRLDGRIVGGTPVDIDDFPYQCSLRYFGSHRCGCSIISNSVVLTAAHCTDGISASVLS VRVGSASKSSGGEIIGVASIIQNPSYNRASIDYDISVLILSSPQTLGKPIQLANDNQDIPAGTIATISGWGTLREGGSLP DQLQAVNVPIVSQANCKSAYGSSSITDRMLCAGYSGGGKDSCQGDSGGPLISDGVQIGIVSWGYGCARPSYPGVYASVPN LRSWVRSVVNI
>XP_046013457.1 Microdochium trichocladiopsis	MLALTKLAAVLAVLPAIASAAPTTKPFPVPEARDEVDEGTSIVGGEAASAGDFPFIVSLSQGGSHFCGGVLLNANTVITA AHCSVGQSASSVRVRAGSLNRNSGGTQVGVSRILVHPSYNSGTTDNDVALWRLSTAIPTSSTIGYVTLPAQGSDPAAGSS AVTAGWGTTSEGSGSLPTALRKVTVPVVSRATCQAAYGASSVTTSMICAGLAAGGKDSCQGDSGGPIVDSSKTLIGLVSW GDGCARPNAYGVYTRIGQFVTWINTNKS
>RZA05721.1 Proteobacteria bacterium	MLRIFTVLSALTCLTLSPTAKAFETKIVGGEAAVKGEFPFIVSLQGSFGHFCGGTLVKKDWVLTAAHCVANGAPKKIVIG LHDRSVSEGTEAFGTSTVISHPNYNAASMDFDYALIRLDGESKFAPLPLNRVSTEGSRANVNVAGWGATREGSGIPKILQ KVSVPLVTRAECDAAYPGGQITERMVCAGLKSGGKDSCQGDSGGPLFSGAGKDRVLVGVVSWGEGCARADKYGIYSDVSA GYEWISSNIGR

## Sheet: Supplementary Figure 3
Supplementary Figure 2
Gene ID	Amino acid sequences of trypsin gene for sequence alignmen.
>PtTryp2	MKFLPTALALWLFQEVLANDNISQATEDTTTSRHLRKPKKTKSIQATSVLTVNENPPLSPVIAESRIVGGEDASVGEYPYFVLGNGCGASLIWKDIVLTAAHCGNAFNNRVLVGAYRYWSTNFEAEWINVAQTVRHPNYNGNTEANDFMIVKLSSASSATPVIINMDASNPSINESLTTIGFGATTEGGSGSNILQKVTLNYINPNTCNSQYGGQIQEDIMMCAGVQGGGKDSCQGDSGGPIMDSDGVQVGVTSWGIGCARPNYPGVYSRISGVKDWINGQVCALSSDPPPSCGGGGGGDSGGGGGGGDSGGGGDDTGFTVRVVVKHDDYPEETGWTVFGSDNAVVLSQTEGEFQQDGGTVDKSAFVEEGQYTFKIVDMYGDGICCGFGRGEFDVYVND…
>P79953 Xenopus laevis	CGVSPLGSATELnrIVGGRESKKGQHPWTVSlhFCGGTLVSHCHVLTAAHCLLDRNvrVYIGEYDQILKEETEQMFRVIEIFKHPNFnsQPMNYDVAVLLLDGSVTFDENIQPACLPNpePGDLCVTLGWGHLTENGILPVVLQEVYLPIVDLSScmSALKGTVVSSYIVCAGFPEGGKDACQGDSGGPLLCQrwVLHGLTSWGMGCgrKGSPGIFTDIQKLLGWVSSQLNTAVPNKNQESCSMQDGVLSGKSGELIFLKNPMSVTRTMSGAPGFSLSLKTCTSCLNFTHLDIESDFACNLDYLAIYTDslIGKFCGDIPPRSLLISFSSIKLNFFSDFHENRTGFVLYYSAVEPNTYPDSGCGSFAVLFEEGEIQSMNYPENYLSNSRCHWIIHGPSG…
>A4FUK6 Danio rerio	ESRIIGGKEAWAHSWPWQVSLQycGGAILDQLWVITAGHCFKRYkwNAVVGLHNLDNANESSReiQVQKIFSHKNYNQKTNENDIALLKLQSPLVFSKFVRPIgnNDLPPLVTCTVTGWGSVTENGPQASRLQEVNVTVYEPQKCNRFYRGKVLKSMICAGANEGGMDACQGDSGGPLSceRYKLAGVVSWGVGCGRAQKPGVYTTLYHYRQWMVSSMRGeeADSDAQCGQAKMEPCRLPDGLAQVVSTENGAFKVENVSEACPNAWPWQASLQNDDTHYCSGVLVHPRWVLAPRHCLVKAGDVVVLGAHDLNFMSGQTVDVESVQSLSHNGRNRTVSDLSMIYLTVPARIGPLIFPVCidDELVNGDSSSCVTTGWGPRKATLDLQPEILHMARVKPL…
>Q2S709 Hahella chejuensis	RSITAKIVGGEEASEGEFPFMVYLQycGASVVSDYYVLTAAHCTsaSSFKAVVGLHRQNDMSDAQVIQVTEVINHPGYNSNTMQNDIALLKVAQKikYTRITLGGSNDIYDGLTTTVIGWGDTSEGGNSPNALQKVDVPVVSLDECRSAYGSSNIHNHNVCAGLKQGGKDSCQGDSGGPLFigEFRQLGVVSWGDGCARPNKYGVYTAVPSFTSWINSHTGGDDGGDDgsLSNGKALTDLSGAAGSSKYYVLDVPAGASGLSFKIAGGSGDADLYVKAGEKPTSSSYDCRPYKNGNTESCADLPVKPGKYYVMLQGYSAYSGlySGGDDGGDNGDGSEGNGVESGLSGGSGEWLHFSDVIPEGVSTLTVKISGGSGDADLYVRQGRQPSGSRFQCRPYK…
>Q9I7V4 Drosophila melanogaster	SSPAKRECAECSCGNINTRHRIVGGQETEVHEYPWMIMlfYCGASLVNDQYALTAAHCvyHRLITVRLLEHNRQDSHVKIVDRRVSRVLIHPKYSTRNFDSDIALIRFNEPVRLgpVCMPTPSENYAGQTAVVTGWGALSEGGPISDTLQEVEVPILSQEECRNsyGESKITDNMICAGyeQGGKDSCQGDSGGPMHvdAYQLAGIVSWGEGCAKPNAPGVYTRVGSFNDWIAENTRDACSCAQPEAAGEPASPMETTEQGDQENTTANGAAEADPEVEEANK
>B0WUY6 Culex quinquefasciatus	FVPGVCCPTPASTVLTTQKPTQRPIPQTTSQSlsPVTTKPTTTKRPLLPvcGQQEYSSGRIVGGIEAPVGQWPWMAAIfwCGGSLVGTKYILTAAHcfAARQFTVRLGDIDLSTDGEPsvTFRVTEVRAHPKFSRVGFYNDIALLVLDRPVRKSKYVIPVCLPKPnaGRRATVVGWGTTYYGGKESTKQQQATLPVWRNEDCNHAYFQPITDNFLCAGFSEGGVDACQGDSGGPLMmaRWTQVGVVSFGNKCGEPGYPGVYTRVSEYMEWIRENTKK
>Q8IU80 Homo sapiens	LPKVCDGQPDCLNGSDEEQCQEGVPCGTFTFQCEDRSCVKKPNPQCdpDCRdcDCGLQGPSSRIVGGAVSSEGEWPWQASlhICGGALIADRWVITAAHCFQEDswTVFLGKVWQNSRWPGEVSFKVSRLLLHPYHEEDSHDYDVALLQLDHPVVRSAAVRPVCLPafEPGLHCWITGWGALREGGPISNALQKVDVQLIPQDLCSEVYRYQVTPRMLCAGYRKGKKDACQGDSGGPLVcgRWFLAGLVSWGLGCGRPNYFGVYTRITGVISWIQQVVT
>A7RKX8 Nematostella vectensis	RIVGGVVAKPGAWPWQVAlqFCGGSLIDPEWVLTAAHCfdKSQYMLRLGEHNFNEDEGTEQDFYIEKYYIHPKYDEKTTDNDMALIKLDRPATLNkiCLPEADDEFKPGTKCTISGWGALQEggSTSKVLMQAKVPLVSRDQcqQSYGDRITENMLCAGMRQGGVDSCQGDSGGPFVCTnwTLVGVTSWGKGCARALKYGIYANVRRYLHWIN
>O96899 Scolopendra subspinipes	SLAFGSRCGIKNGPMLDEFNRIVGGEAAEPGEFPWQISlhYCGGSILDESWVVTAAHCvnPSDLRILAGEHNFKKEDGTEQWQDVIDIIMHKDYVYSTLENDIALLKLAEPLDLTpiCLPSQNNQEFSGHCIVTGWGSVREGGNSPNILQKVSVPLMTDEECSEYYNIVDTMLCAGYAEGGKDACQGDSGGPLVcgTYSLAGIVSWGIGCAQPRNPGVYTQVSKFLDWIRNT
>Q0X0F1 Mus musculus	SCQNGQCVSKENPECDDRVDCSDESDEAQCDCGWQPAWRSAGRIVGGVEAAPGEFPWQVSlhFCGATIIGARWLVSAAHCFNEfqWAAQAGSVHLSGSEASAVRTRVLRIAKHPAYDADTADFDVAVLELARPLPFGRYVQPACLpvFPPGKKCLISGWGYLKEDFLvpEVLQKATVELLDQSLCSSLYGHSLTDRMVCAGYLDGKVDSCQGDSGGPLVcgRFFLAGIVSWGIGCAEARRPGVYTRVTRLRDWILEVTSAAdtATPAPATPSTPWPTSPESWAPNTFAKPTAAPSPVPLHPSTTAKPQgaDFGQVSPPGRVRLGQpsTNGKETNDRLLRSVTKHSVEKRLLIDSSSTSVSLAPEGVSKHSID
>Q1JRP2 House Mouse	WESVETTLYQKLKGQTGLLIDSSSFKFSDIAMPIAEDLLNTCCGRRTIIHRGHKVAGGQDAEEGEWPWQASlhRCGATLISNYWLITAAHCfnPKDWKVSFGFLLSKPQAPRAVKNIIIHENYSYPAHDNDIAVVRLSSPvnIRRACLPEATQKFPPNSDVVVTGWGTLKSDGDSPNILQKGKVKIIDNKTCnkAYGGMITPGMMCAGFLKGRVDACQGDSGGPLVSEdwFLAGIVSWGDECALPNKPGVYTRVTYYRDWITSKT
>A9AV87 Herpetosiphon aurantiacus	QPGSEQLPPPDKIVGGSAATAGEFPWQARilHCGGSLIAPQWVLTAAHCVqvSSLSVVMGDHNWTTNEGTEQSRTIAQAVVHPSYNSSTYDNDIALLKLSSAVTLNSRVAVIPFAtyNAGVVSTVTGWGALTEGGSSPNVLYKVQVPVVSTATCNASnyNGQITGNMVCAGYAAGGKDSCQGDSGGPFvsGSWKLSGVVSWGDGCARANKYGVYTKVSNYTSWINSYVGTVTPTSTPVPGTPVPTSTPVPGTPVPTSTPVPGGSLQNGgeSSASWVQSPSNIISTTRPRSGSYSAFLGGYNSGTDNIYQSVTVPSNgyWYMSTQESGSTVYDRLYVRLYNSSGSLITTLRTWSNASTKNTWT
>A4UWM6 Oryzias latipes	TQVRETCSSGEVISLNCSNQPCGQRQVYNHgqSENSKENNGVPRVVGGVNAEKGAWPWMVSLHwcGASLIGRDWLLTAAHCVYGKnwSAVLGLHAQSSMNSQeqIRQVDRIIINKNYNRRTKEADIAMMHLQQPVNFTEWVLPVCLAsfPAGRRCFIAGWGRDAEGGSLPDILQEAEVPLVDQDECQRLLPEYTFTSSMLCAGYPEGGVDSCQGDSGGPLMcaRWTLIGVTSFGVGCGRPERPGAYARVSAFASWIAET
>Q0X0F0 Rattus norvegicus	SCQNSQCVSKENPECDDRVDCSDGSDEAQCDCGWQPAWRSAGRIVGGAEAAPGEFPWQVSlhFCGATIIGARWLVSAAHCFNEfqWAAQAGSVHLSGSEASAVRARVLRIAKHPAYNADTADFDVAVLELARPLPFGRYVQPACLpvFPPRKKCLISGWGYLKEDFLvpEVLQKATVELLDQNLCSSLYGHSLTDRMVCAGYLDGKVDSCQGDSGGPLVcgRFFLAGVVSWGIGCAEARRPGVYTRVTRLRDWILEVTSSADTPVVPTEAPAPITPSTPWPTSPESRVPNTTAKPTVAPTPAPLHPSTAAKPQGILGSIPFPGGIRSVPSPLSTEWQRDY
>Q4RHT0 Tetraodon nigroviridis	ANCETSKGTCSEFTYMCKNQVCINKLNAECDRVNDCSDSSDEAACGCGTRPYKLNRIVGGQNAEVGEWPWQVSLHfcGASIISERWLLSAAHCFVTSSPQNHIAANWLTYSgdGILRRPLKRIISHPDYNQMTYDYDIALLELSEPLEFTNTIQPICLPdfPAGMSCWVTGWGAMREGGQKAQLLQKASVKIINGTVCNEVTEGQVTSRMLCSGFLAGGVDACQGDSGGPLVcgKWFQAGIVSWGEGCARRNKPGIYTRVTKLRKWIKEQI

[truncated: 7 more sheets: Supplementary Figure 5, Supplementary Figure 9, Supplementary Figure 10, Supplementary Figure 11, Supplementary Figure 12, Supplementary Figure 13, Supplementary Figure 14]
